# Supplementary material for: Snapping Knee Caused by Medial Meniscal Cyst
Source: Case Rep Orthop. 2014 Apr 13;2014:151580. doi: 10.1155/2014/151580 (PMC4009120; doi:10.1155/2014/151580)
Supplement: Supplementary file 1 — Video 1: Snapping phenomenon on the medial aspect of left knee is shown. Hamstring tendons move on the medial mass with a snap during active flexion and extension in an arc of 30 to 60 degree of the knee. Video 2: An overview of the arthroscopic procedure. Degenerative horizontal tear of the posterior segment of the medial meniscus is identified by probing. After resection of the torn meniscus through the anteromedial and anterolateral portals, a cleft between upper and lower leaf of the horizontally torn meniscus is clearly seen. A 16-gauge introducer needle is inserted to the cleft. Then, bloody viscous fluid gushes out. A small channel between cyst and joint is created and enlarged by a radiofrequency device. [file 151580.f1.zip]

Archive with 2 entries (2 files):
- video_2_crior_877710.mpg
- video_1_crior_877709.mpg
